# Supplementary material for: A single dose of recombinant VSV-∆G-spike vaccine provides protection against SARS-CoV-2 challenge
Source: Nat Commun. 2020 Dec 16;11:6402. doi: 10.1038/s41467-020-20228-7 (PMC7745033; doi:10.1038/s41467-020-20228-7)
Supplement: Supplementary file 3 — Source Data [file 41467_2020_20228_MOESM3_ESM.xlsx]

## Sheet: Fig. 3
Fig. 3b	NT50 values of human sera against SARS-CoV-2, or VSV-dG-spike.
SARS-CoV-2	VSV-ΔG-spike
17.08	47.29
3.175	3.097
53.56	45.87
85.99	108.7
330.3	521.7
126.1	75.15
306.2	680.9
196.1	79.76
1273	845.4
961.2	660.6
1870	1205
1849	1400

## Sheet: Fig. 4
Fig. 4a
Days post infection	Mock				5X10^4 pfu/hamster								5X10^5 pfu/hamster								5X10^6 PFU/hamster
0	100	100	100	100	100	100	100	100	100	100	100	100	100	100	100	100	100	100	100	100	100	100	100	100	100	100	100	100
1	99.5	99.2	103.4	100.4	101.8	101.1	94.8	97.7	98.3	99.6	96.1	99.8	98.6	99.1	94.2	99.3	97.1	99.3	99.3	99.2	102.7	98.1	98.8	102.4	98.9	101.3	96.3	98.2
2	103.7	101.1	104	102.8	100.7	98.2	92.9	98.7	95.6	92.8	92.6	102.1	96.2	95.4	95.1	96.5	96.5	96.7	95.4	96.1	98	95.1	94.7	96.4	95.7	99.6	93.8	94.7
3	105.9	102.2	107.7	104.5	98.5	94.1	91.9	105	99.1	93.3	94.8	103.8	91.1	94.5	93.9	95.3	99.5	93.9	95.2	94.5	89.2	85.4	84	91.1	89.7	94.5	88.3	89.3
4	107	106.4	111.7	104.1	99.7	90.7	90.5	108.4	98.5	92.8	97	104.4	88.3	93.8	94.2	95.8	100.4	94.4	96.9	94.6	83.8	80.6	84.3	84.8	85.1	88.9	83.1	82.9
5	110.9	106.7	113	107.1	100.4	91.5	89.4	109.9	91.6	95.8	97.3	105.1	87	94.9	95.5	96.8	100.8	96.3	98.2	94.5	81.6	85.3	82.3	81.8	84	87.6	82.6	79.2
6	112	109.5	118.5	109.8	105.4	95.9	88.6	109.5	92.9	100.7	100.1	106	91.7	99	98.5	97	103.1	99.6	98.3	98	81.3	88.3	85.2	80.3	90	92.4	86.3	78.8
7	106.2	111.4	117	110.2	108.9	99	93.3	113	100.6	106.3	104.7	112.2	97.4	102.4	101.5	99	105.6	103.5	100.4	100.6	87.9	92.4	91.2	83.5	94.6	96.2	88.1	83.7
8	116.3	113.4	120.8	109.4	113.1	102.8	98.5	114.9	107.1	112.3	108.8	112.9	100.9	104.9	105.4	103.1	109.1	107.7	106.8	106.6	93.6	98	95.6	88.4	96.7	98.1	89.2
9	116.8	115	123	113.3	115.8	106.5	101.7	117.9	109.8	113.2	108.9	114.5	104.2	108	109.4	105.1	110	113.3	106.6	106.1	98.5	102.7	100.9	92	98.4	97.2	92.4
10	119	114.6	122.3	116	119.6		104.5	121	114.4	116.7	111	118.5	105		111.5	109	114.7	117.7	107.7	109.6	104.2	109.2	104.1	97.5	104.2	97.2	94.7
11	122.5	118.5	121.3	114.5	119.4		105.7	123.4	114.7	118.9	112.6	120.4	109.2		111.7	107.7	115.2	116.4	109.2	111.7	107.8	111.2	104.4	96.6	108.2	99.3	95.8

## Sheet: Fig. 5
Fig. 5a
Days post infection	Mock				10^4 pfu/ml										10^5 pfu/ml											10^6 pfu/ml											10^7 pfu/ml											10^8 pfu/ml
0	100	100	100	100	100	100	100	100	100	100	100	100	100	100	100	100	100	100	100	100	100	100	100	100	100	100	100	100	100	100	100	100	100	100	100	100	100	100	100	100	100	100	100	100	100	100	100	100	100
1	103.1	100.6	105.5	103.7	104.6	102.5	103.7	101.2	106.1	105.1	104.7	103.1	102	99.8	104.8	102.9	101.9	100.9	102.6	102.1	100.1	104.8	102.1	102.3	99.2	102.6	105.3	104.2	104.1	102.2	103.4	102.1	102.4	105.2	100.5	100.8	102.5	101	97.5	104.8	104.1	101.3	101.7	104.6	101.2	103	101.8	100.8	101.6
2	107.1	102.8	109.2	104.5	106.8	104.3	106.1	101.8	110.5	111.3	109.6	108.6	104.1	101.5	107.6	104.1	104.8	102.1	107	104.1	104.9	109	106.1	106.3	103	108.6	108.7	108.5	106.6	104.9	107.3	105.3	105.3	107.4	104	103.5	102.3	103.3	102.1	111.2	103.8	104.4	102.7	108.7	104.5	104.8	104.6	105.6	104.9
3	108.8	106.4	113.5	109	107.7	106.1	105.6	102.1	110.4	113.6	109.5	110.6	105.2	105.2	108.2	103.7	107.1	101.9	107.4	104.9	105.8	109.7	109.1	108.7	104.8	109.7	112	111.4	107	105.4	106.9	106.6	106.2	107.3	107.6	104.9	106.3	107.1	105.3	113	106.5	104.6	103.3	114	105.8	107.9	107.3	108.5	106.1
4	109.4	108.3	110.6	106.8	110.1	108.3	109.1	105.6	115.1	117.9	112.9	116.6	106.5	109.4	110.7	106.6	109.6	106.1	106.3	104	104.3	108.5	111.4	111.6	110.2	111.6	114.9	112.8	108.6	107	107.8	109.6	108.1	108.4	113.1	109.9	109.5	110.4	107.7	119.3	109.4	107.3	107.1	116.2	106.9	112.4	107.9	110.6	108.5
5	112.2	109	111	110.6	111.5	109.6	110.9	105.3	118.5	119.7	116	119.8	108	111.4	116	107.8	112.4	107.3	108.7	105.4	109.2	112.1	112.6	114.6	111.8	116.4	119.2	117.2	114.7	109.6	112.3	110.7	110.5	110.4	113.1	109.3	110.5	111.8	109.1	124.4	110.6	108.9	108.1	121	108.2	113.2	109.9	113.7	109.8
6	115	110.3	114.8	111.8	114.2	110.3	111.3	106.2	119.4	119.1	116.6	119.8	110.8	111.9	118.5	110.4	114.1	109.1	112.1	109.1	112.6	117.4	117.6	117.6	114.2	119.4	120.6	119.5	113.7	113.6	112.8	111	111.5	112.5	114.9	109.1	109.6	114	110.5	126.9	110.8	112	107.8	126.5	110.4	113.8	110.6	115.6	115.3
7	116.4	112	117.6	115	115.5	110.5	115.2	109.3	123.3	124.2	120.1	122.8	111.1	114.9	121.2	110.1	115.1	112.2	112.4	110.5	113.3	117.1	121.9	120.5	118	121	124	121.1	115.6	116.8	115.7	116.3	113.7	113.7	119.1	111.4	111.4	119.7	113.3	131.9	115.5	114.7	108.8	130.4	113.1	116	113.1	119.4	115.2
Fig. 5b	NT50 values per vaccination dose
104	105	106	107	108
194.9	574.4	1221	1135	786.2
54.59	847.4	657.9	815.1	4738
20	943.7	418.8	1407	1368
297.5		297.9	961.9	1910
Fig. 5d	% of initial weight following SARS-CoV-2 infection.
days post infection	unvaccinated infected														10^4 vaccinated + infected												10^5 vaccinated + infected												10^6 vaccinated + infected
0	100	100	100	100	100	100	100	100	100	100	100	100	100	100	100	100	100	100	100	100	100	100	100	100	100	100	100	100	100	100	100	100	100	100	100	100	100	100	100	100	100	100	100	100	100	100	100	100	100
1	98.3	94.1	98.1	99.8	94.9	95.4	96.1	99.6	99.9	99	96.5	98.8	100.3	99.5	95.3	97.3	94.6	95.7	96.3	98.6	97.1	98.5	95.3	100.2	100.6	97.2	94.8	94.5	96	97.1	95.2	94.2	92.1	95.4	98.8	99.2	98.5	100.9	95.4	94.8	93.9	94	95.1	96.5	95.2	93.2	98	98	98.5
2	98.4	93.9	94	99.8	96.5	95.1	97.9	97.2	96.6	98.5	96.7	95.4	96.2	94.6	93.8	96.6	95.4	98.4	93.9	99.9	95.7	97.1	91.1	96.4	97.6	95.4	95.3	96.7	93.1	96.9	92.5	93.2	89.8	94.4	99	102.8	98.8	101.1	95.9	95.6	92.8	94.7	92.2	95.7	96	91.8	100.5	98.4	102.7
3	94.4	94	89.2	99.3	97.2	97.1	99.6	95.4	93.1	100.3	96.2	94.4	93.9	89.5	94.8	93.6	96.5	99.9	94.8	102.5	96	98.9	94.2	98.7	98.8	97.5	95.6	96.7	90.8	96.2	94.7	94.2	91.2	96.3	99.1	104.6	100.4	102.2	98	98.8	95.9	100.4	93.9	96.9	98.8	93.6	102.3	99.3	107.3
4	89.1	93	85.9	97.2	95.3	99.5	101.2	95.3	88.6	101.9	96.4	92	93.7	87.2	93	92.3	94.8	98.7	91.4	102	92.9	98.6	96.5	95.7	99.4	98	98.9	99	95	100.5	96.6	97.3	94.9	96.9	103.6	102.6	104.1	102	99.4	99.3	98.7	99.7	96.9	99.4	100.9	96.3	102.6	102.7	109.8
5	87.4	91.6	85.1	96.4	96.2	100.5	101.8	93.8	86.3	101.3	92.4	89.3	94	86	94.6	92.7	93.9	100.3	92.4	103.2	94	99.2	98.3	95.4	101.2	99.6	100.3	98.2	99	103.4	96.7	96.8	96.1	97.7	107.3	104.4	106.7	107.3	100	100.1	98.8	97.2	97.6	100.9	101	96.2	104.2	103.5	109.1
6	86.7		88.1	94.9		103.4	101.4	95.8	86.3	102.1	92.2	92.6	94	86.6			97	104.5		105.5	95.5	98.2	98.1	99.4	102.6	101.6		99.3		106.2		96	96.9	95.4	106.1	106.7	108.8	108.3		102.8	100.1	100.6			99.9	95.4	105.4	103.9	110.5
7	92.8		94	96.8		107.2	103.6	101.2	92.1	106.3	95.2	96	94.3	89.2			101	108.2		106.6	97	101.1	101.6	103.1	101.7	104		100.7		107		98	97.9	96.9	109.1	110.1	109.1	108		105.6	101.7	103.9			101.3	96.5	105.2	104.3	111.9
8	96.9		96.3	99.8		109.3	107.3	101.6	94.8	107.4	97.2	98.8	97	90.1			101.5	105.4		108.7	98	102.5	101.7	103.4	102.6	104.3		104.7		106.5		100.1	101.6	101.8	111.1	109.3	113.5	109.2		108.2	105.7	105.3			104.2	101.6	107	105.8	110.9
9	101.3		99.7	102.3		112.7	110.1	103.4	97.1	106.8	99.5	99.6	99.7	93.2			100.9	107.2		109.2	100.4	108.3	101.9	103.6	104.1	105.5		103.5		106.9		101.8	101.4	101.6	114	111.6	116.4	110.9		109.5	107.2	103.4			107.5	101.1	109.9	109.1	109.5
10	103.7		101.6	105.6		115	109.9	105.3	98.1	108.5	100.5	102.6	101.7	97.9			103.8	110.2		109.7	103.2	107.4	100.4	104.5	104.1	104.2		104.2		109.6		101.7	99.5	100.5	114.6	115.3	118.7	111.6		109.4	107	102			106.4	100.2	110.9	110.7	109.7
11	103.7		104.5	106.8		115.2	109.2	108.6	100.9	112.9	103.8	106.9	101.7	100.1			104.8	109.1		112.3	105	109.1	102.6	108.1	103.2	106.4		106.9		110.1		101.8	102.6	100.7	113.2	115.5	115.7	110.6		110.5	108.2	104			108.9	101.8	109.4	109.3	112.5
12	105.7		105.8	107.3		115.1	112.8	109.4	104.9	113	104.5	107.9	102.9	98.6			104.3	109.9		114	106.7	113.4	105.6	108.3	105.8	107.7		106.4		108		105.3	105.9	104.4	116.1	113.5	116.8	110.5		110.8	110.4	103.2			109.8	103.1	110.9	111	111.8
13	106.6		107	107.7		114.6	112	108.7	104.8	110.8	105.3	107.2	105.1	98.3			102	107		111.4	104.5	111.9	105.6	107.9	107.7	107.4		104.4		108.7		106.4	102.1	102	120.4	115	121.6	114		109	109.5	101.2			109	102.3	112.9	114.3	111.5
Fig. 5e	Viral load in lungs (pfu/lung, 5dpi)
104	105	106	107	108	infected
<75	<75	<75	<75	<75	60000
<75	<75	<75	<75	<75	64800
<75	<75	<75	<75	<75	12000
					207500
					307500
					235000
					35000
<75 below limit of detection
[truncated: 24 more columns]

## Sheet: Fig. 6
Fig. 6a	% of initial body weight
days post infection	Infected															Vaccinated + Infected
0	100	100	100	100	100	100	100	100	100	100	100	100	100	100	100	100	100	100	100	100	100	100	100	100	100	100	100	100	100	100
1	93.7	91.4	93.9	92.5	92.7	96	96.1	100	97.9	99.1	92.7	93.6	93.6	91.5	92	94.7	94	97.2	94.9	95.2	94.5	92.5	92.4	92.5	95.5	94	92.5	96.1	94.5	93.3
2	92.7	92.9	93.2	88.9	91.5	91.3	91.6	94.1	91	92.2	93.9	92.8	93.8	89.4	91.2	93.9	95.2	96.6	95.6	95.4	96	93.5	91.3	89.5	96.1	95.4	92.5	94.7	94.8	89.6
3	94.3	95.3	95.2	90.5	90.3	88.9	91.4	93.7	90.2	92.3	96.7	92.4	95.1	89.5	93.8	97.9	97.9	97.6	98.4	99.1	99.9	95.5	92.2	91.7	97.5	99.5	94.8	98.6	96.5	93.5
4									90.7	92.1	96.6	93.2	95.6	88.5	94.3				100.3	101.4	100.5						96.9	100.2	97.8	96
5									89.6	90.8	96.3	90.3	97.7	87.1	92.5				104.1	104.4	100.1						97.5	101.6	99.3	97.1
6									88.8	92.1	92.9	91.6	98.2	88.8	90.7				105	107	101.7						101.1	104.9	101.5	99.7
7									90.2	95.1	93.2	94.6	99.5	91.7	95				104.6	108.5	105.4						102.5	104.5	101.4	101.7
8													100.6	92.8	97.5													103.2	101.1	103.3
9													101.2	93.8	97.8													106	102.5	104.3
10													102.6	95.2	99.7													108.4	105.6	105.3
11													103.9	99.3	102.2													106.3	105.1	105.1
12													103.2	98.2	104.3													110.2	108.3	111.2
Fig. 6b	Viral load - pfu/lung
infected	Vaccinated + infected
4950000	<75
4725000	<75
7613000	321.7
5400000	28817
<75 below limit of detection
Fig. 6c	Viral load - pfu/nasal turbinates
infected	Vaccinated + infected
43250	233.3
610000	333.3
59250	<50
55500	466.7
<50 below limit of detection

## Sheet: Fig. 7
Fig. 7k	Histopathological severity score
Naive	Infected (3 dpi)	Vaccinated + infected (3 dpi)	Infected (7 dpi)	Vaccinated + infected (7 dpi)
16	100	65	86	43
16	100	43	100	63
16	100	43	100	29
2	91	49	100	65
Fig. 7l	SARS-CoV-2 positive cells (%)
Naive	Infected (3 dpi)	Vaccinated and infected (3 dpi)	Infected (7 dpi)	Vaccinated and infected (7 dpi)
0	23.1	7.19	16.23	0
0	18.28	6.47	3.22	2.93
0	19.62	8.94	7.83	0
0	23.46	0	4.91	0
0	28.79	0	0.89	1.5
0	12.14	0	18.95	1.06
0	10.02	0.96	1.37	0.96
1.04	24.56	0	3.68	0
0	13.66	0	3.03	0.43
0	9.8	0	11.13	5.69
0	19.12	0.41	19.6	0
3.7	39.39	0	3.68	0
0.57
0.28
1.16
0
0
0
0
0
0
Fig. 7m	Tissue/Air space per field per animal
	Naïve							Infected (3dpi)				Vaccinated and infected (3dpi)				Infected (7dpi)				Vaccinated and infected (7dpi)
animal #	1	2	3	4	5	6	7	1	2	3	4	1	2	3	4	1	2	3	4	1	2	3	4
	1.61057	1.81836	1.66974	1.2226	2.43345	0.724747	1.898	14.2111	15.3375	35.0096	6.27562	1.00736	1.55116	3.58025	5.27203	60.2534	18.6852	38.6088	29.7697	2.29876	2.28173	3.09293	2.29742
	1.00623	1.61146	1.99926	1.68364	2.22878	1.00318	2.29555	11.5566	11.9721	21.9226	5.67622	0.801169	3.07722	1.69467	3.13375	28.0982	10.3346	12.4378	29.0672	2.31356	2.31356	2.36041	0.793739
	2.86346	2.39515	1.53284	1.53284	1.68574	0.851863	1.44243	7.45879	12.7781	22.97	3.49849	1.41192	1.7992	3.04728	3.26929	34.7933	16.1894	74.2109	12.6535	1.2755	3.34126	2.51758	0.789919
	1.54134	1.23493	1.06723	2.0306	1.05411	1.17545	1.08194	8.9443	18.5565	5.81728	4.16676	4.35319	2.0222	2.5648	2.06177	6.13741	12.1814	7.01948	7.07829	2.74821	4.52292	1.73803	1.77931
	1.71951	1.44939	1.06855	1.94519	2.03327	0.805283	1.37581	7.58898	28.2076	20.3186	4.71021	7.23567	2.33414	3.29231	22.2318	8.03955	15.2851	73.0332	23.4514	0.73624	2.89283	1.87134	1.35227
Average ROI	1.74822	1.70186	1.46752	1.68297	1.88707	0.912103	1.61875	9.95196	17.3704	21.2076	4.86546	2.96186	2.15679	2.83586	7.19373	27.4644	14.5351	41.062	20.404	1.87445	3.07046	2.31606	1.40253

## Sheet: Fig. 8
Fig. 8a	% neutralization per dilution
dilution	animal #1		animal #2		animal #3		animal #4		animal #5		animal #6		aniaml #7
1:80	100	100	97	92	97	100	100	100	100	100	100	100	100	100
1:160	97	97	89	92	94	97	97	100	89	100	94	92	97	100
1:320	86	86	83	78	100	89	92	92	89	89	92	92	97	89
1:640	83	72	61	67	69	81	83	75	81	78	83	81	86	78
1:1280	67	78	33	36	47	61	67	72	78	50	75	83	72	69
1:2560	36	25	0	14	39	42	44	39	31	31	39	53	56	19
Fig. 8b	S2P specific Ab (OD 630 nm)
	Total IgG	IgG2c	IgG1
animal #1	1.4039	0.8425	0.0085
animal #2	1.4439	0.7625	0.0205
animal #3	1.3939	0.8225	0.3005
animal #4	1.4339	0.8325	0.0029
animal #5	1.3739	0.8825	0.0505
animal #6	1.3139	0.8625	0.0605
animal #7	1.3239	0.7525	0.0205

## Sheet: Fig. S1
Fig. S1b
Days post infection	MOCK				rVSV-G-Spike 106 vaccinated
0	100	100	100	100	100	100	100	100	100	100	100	100	100	100	100	100	100	100	100	100
1	99.5	99.2	103.4	100.4	105.2	102.6	103	101.5	102.3	102.4	100	100.5	101.1	99.3	100.9	98.6	105.8	101.6	103.1	102.5
2	103.7	101.1	104	102.8	110.2	104.7	104.9	102.9	106.5	105.1	101.6	103.9	103.8	105.3	105.5	99.6	106.7	103.3	103.1	107.7
3	105.9	102.2	107.7	104.5	113	110.4	107.6	105.2	106.4	111.9	105	108.1	108.9	110.2	111.6	101.7	109.6	106.7	106.6	113.3
4	107	106.4	111.7	104.1	115.9	114.4	108.4	107.7	104.8	111.3	110.4	109.1	109.7	114.5	112.5	101.7	114.6	109.1	109.2	113.8
5	110.9	106.7	113	107.1	117.7	115.6	112.3	111.9	108.4	113.9	112.7	111.5	109.8	115.4	116.6	100.5	117.2	109	109.3	117.6
6	112	109.5	118.5	109.8	124.3	118.1	113.5	111.7	112.8	118.6	116.6	115.7	114	118.4	119.2	98.2	120.1	108.7	112	125.1
7	106.2	111.4	117	110.2	122.9	122.4	114	110.9	111.9	120.5	120.3	114.9	115.5	122.2	121.8	101.4	122.1	111.8	113.2	127.1
8	116.3	113.4	120.8	109.4	123.1	122.8	112.5	113.3	112.3	121	118.9	118.5	116.9	123.7	126.5	103.8
9	116.8	115	123	113.3	127.1	124.3	116	117.9	114.8	125.5	121.9	121.5	117.9	127.7	129.4	104.9
10	119	114.6	122.3	116	129.5	124.8	118.7	117.9	116.4	129.1	125.3	122.3	118.8	129	129.9	104.7
11	122.5	118.5	121.3	114.5	129.8	128.5	122.1	118	116.1	130.1	125.4	122.2	119.6	133.2	133.1	107.3
Fig. S1c	% neutralization per dilution
	rVSV-ΔG-spike vaccinated															Mock
dilution	1			2			3			4			5			1			2			3			4			5
1:20	100	100	100	80	90	90										20	15	7	20	0	0	47	28	55	18	25	20	16	7	0
1:40	84	96	90	51	78	74	61	75	63							23	4	12	0	0	0	25	33	39	15	2	2	7	16	19
1:80	80	76	86	0	0	29	46	34	58	83	78	71	78	88	75	15	55	33	6	6	0	18	15	23	18	25	18	19	36	31
1:160	49	61	45	0	21	25	63	51	48	44	68	48	66	68	58	25	4	25	0	0	0	31	25	20	12	31	0	26	0	9
1:320	17	29	31	13	5	0	46	24	0	48	48	56	58	58	46
1:640	47	31	17	3	0	11	46	0	24	41	36	34	44	41	41
1:1280	25	17	0	0	23	7	16	16	24	12	14	21	2	29	0
1:2560	11	0	0	0	0	0	0	19	0	7	0	0	0	19	0
1:5120							0	0	0	7	24	9	19	16	19
1:10240										0	7	0	12	0	0
Fig. S1d
Days post infection	MOCK				10^6 vaccinated infected														infected
0	100	100	100	100	100	100	100	100	100	100	100	100	100	100	100	100	100	100	100	100	100	100
1	104.3	99.7	99.8	99.6	96.6	95.2	96	96.4	94.9	93.7	96.2	97	95.4	92.8	92.1	96.1	96	98.5	98.7	100.1	98.3	99.1
2	104.4	100.5	99.4	103	96	95.4	92.7	97.6	91.4	92.7	95.5	93.6	92.6	91.9	91.2	94.9	96.6	95.9	93.4	96.1	96.4	93.8
3	105.2	103.3	99.2	104.3	97.5	99.7	90.7	99.2	89	96.1	96.5	94.8	91.2	94	91.5	95.4	100.3	93.8	90.8	92.3	97.8	89.1
4	109.4	105.9	103.8	103.4	98.3	102.7	90.2	101.6	83.8	99.9	100.7	100.5	89.3	98.7	92.4	97.8	103.5	93.2	85.4	89.7	96.3	83.5
5	110.5	105.8	105.6	105.9	101.6	104.3	92.2	103.3	86.8	101	102.1	103	95.9	102.1	94.6	103.6	102.8	92.1	84.1	88.3	93.5	80.8
6	111.8	108.9	104.2	107.4	106.5	106.9	95.4	102.1	92.6	99	99.8	103.5	99.1	98.8	98.5				85.3		86.1	79.5
7	112.6	108.1	105.9	108.1	107.4	108.9	96.5	102.1	97.3	105.4	105.2	112.4	101.3	104.4	100				89.5		88.1	83.3
8	112.1	110.9	107.1	107	106.7	107.3	99	103.6	97.1	107.7	106.7	113.9	104.5	109.3	101.5				93.6		92.4	86.5
9	112.8	110.8	109	109.9	109.8	107.7	100.1	103.1	98.2	109.6	106	115.2	105.7	107.9	102.6				95.4		95.6	87.2
10	111.5	112.4	109.6	112.8	113.5	111.1	103.3	104.9	102.9	109.9	104.5	115.7	105.3	106.5	105.3				96.8		96	87.7
11	113.8	114.2	110	114	115.4	111.4	105.5	105	105.6	113.8	106.4	121.1	106.9	110.1	107.7				100.3		100.4	92.3

## Sheet: Fig. S2
Fig. S2m	Tissue/air space - Average values of ROIs
Naive	Vaccinated and infected A	Vaccinated and infected B	Infected
1.01143	1.1353	1.289	6.26695
0.722815	1.97018	0.934239	12.031
0.729883	0.841952	1.19936	9.85696
0.796343	0.726193	1.87266	5.3497
0.980718	0.670222	2.26835	10.1022
1.32274	1.13904	0.611326
1.28577	0.759246	0.785898
1.06485	0.750452	0.72191
0.802805
